# Supplementary material for: Molecular Hydrogen Positively Affects Physical and Respiratory Function in Acute Post-COVID-19 Patients: A New Perspective in Rehabilitation
Source: Int J Environ Res Public Health. 2022 Feb 10;19(4):1992. doi: 10.3390/ijerph19041992 (PMC8872486; doi:10.3390/ijerph19041992)
Supplement: Supplementary file 1 [file ijerph-19-01992-s001.zip]

Archive with 1 entries (1 files):
- ijerph-1569744-supplementary.xlsx
