# Supplementary material for: Molecular Hydrogen Positively Affects Physical and Respiratory Function in Acute Post-COVID-19 Patients: A New Perspective in Rehabilitation
Source: Int J Environ Res Public Health. 2022 Feb 10;19(4):1992. doi: 10.3390/ijerph19041992 (PMC8872486; doi:10.3390/ijerph19041992)
Supplement: Supplementary file 1 [file ijerph-19-01992-s001.zip › ijerph-1569744-supplementary.xlsx]

## Sheet: Sheet1
Participant	Sex	Group	Age	Mass	Height	Fat	After PCR	PCFS scale	Medication	Symptoms
			(years)	(kg)	(cm)	(%)	(days)
Participant 1	male	H2	64	91	185	19.6	26	2	Isoprinosine	Fatigue, Fever, Headache, Insomnia, Joint/muscle aches, Loss of taste/smell
Participant 2	male	H2	52	93	187	18.6	21	1		Diarrhea, Dyspnea, Fever, Joint/muscle aches, Shiver
Participant 3	male	H2	62	94.9	176	29.1	28	1		Dyspnea, Fatigue, Insomnia, Joint/muscle aches
Participant 4	male	H2	22	76.2	180	9.8	21	2		Dyspnea, Fatigue, Joint/muscle aches
Participant 5	male	H2	63	82.4	186	18.7	24	3		Cough, Dyspnea, Fatigue, Headache, Insomnia
Participant 6	male	H2	21	80.5	180	16.4	26	1	NSAID-s	Dyspnea, Fever, Headache, Joint/muscle aches, Sore throat
Participant 7	male	H2	19	76.7	175	9.1	23	2		Dyspnea, Fatigue, Fever
Participant 8	male	H2	51	77.4	170	26.6	30	2		Cough, Dyspnea, Fatigue, Fever, Joint/muscle aches
Participant 9	male	H2	63	73.6	176	13.2	29	1	NSAID-s	Dyspnea, Fatigue, Fever
Participant 10	male	H2	25	75.7	175	9.2	32	1		Dyspnea, Fatigue
Participant 11	male	H2	63	80.7	172	25.8	31	3	Antipyretics and analgesics	Dyspnea, Fatigue, Fever
Participant 12	male	H2	29	81.9	187	10.8	21	2		Dyspnea, Fatigue, Fever, Loss of taste/smell
Participant 13	male	H2	63	82.8	169	22.3	31	1	NSAID-s	Cognitive impairment, Dyspnea, Fatigue, Headache, Loss of taste/smell
Participant 14	male	H2	51	97.4	187	24.9	32	3	Antipyretics and analgesics	Fatigue, Fever, Headache, Insomnia, Loss of taste/smell
Participant 15	male	H2	58	94.4	188	22.8	22	1		Dyspnea, Fatigue, Insomnia, Joint/muscle aches
Participant 16	male	H2	18	64.4	175	14.3	29	1	Antipyretics and analgesics	Cough, Fatigue, Fever, Loss of taste/smell
Participant 17	male	pla	44	99.4	197	21	33	1	Supplements	Fatigue, Fever, Headache, Joint/muscle aches
Participant 18	male	pla	65	71.3	172	18	22	1		Dyspnea, Fatigue, Fever, Sore throat
Participant 19	male	pla	39	82.5	185	15.4	28	2	NSAID-s	Dyspnea, Headache, Joint/muscle aches, Loss of taste/smell
Participant 20	male	pla	23	64	179	17.7	24	1		Cough, Dyspnea, Fatigue
Participant 21	male	pla	44	75	168	12.7	23	1		Dyspnea, Fatigue, Fever
Participant 22	male	pla	48	78	172	19.3	23	1		Fatigue
Participant 23	male	pla	43	69.1	186	14.3	21	2		Dyspnea, Fatigue, Joint/muscle aches
Participant 24	male	pla	44	79.6	182	12.2	22	2	NSAID-s	Dyspnea, Fatigue, Insomnia, Joint/muscle aches, Loss of taste/smell
Participant 25	male	pla	32	73.9	177	10.7	24	2		Fatigue, Loss of taste/smell
Participant 26	male	pla	30	70.6	181	7.3	25	1		Dyspnea, Fever, Joint/muscle aches
Participant 27	male	pla	25	67	186	4.2	33	1		Fever, Loss of taste/smell
Participant 28	male	pla	29	81.8	192	15.7	22	2		Dyspnea, Fatigue, Fever, Headache
Participant 29	male	pla	45	85	180	17.5	21	1	NSAID-s, Supplements	Dyspnea, Fatigue, Fever, Headache, Insomnia, Loss of taste/smell
Participant 30	female	H2	56	57	155	32.4	28	2		Dyspnea, Fatigue, Loss of taste/smell
Participant 31	female	H2	31	64.3	164	25.8	28	1	NSAID-s, Supplements	Dyspnea, Fatigue, Fever, Loss of taste/smell
Participant 32	female	H2	39	70.4	164	29.7	29	1	Antiallergics, Supplements	Dyspnea, Loss of taste/smell
Participant 33	female	H2	22	71.3	175	34.9	32	1	Antipyretics and analgesics	Dyspnea, Fatigue, Fever, Headache
Participant 34	female	H2	59	58.5	162	36.1	24	2		Cough, Dyspnea, Fever, Headache, Insomnia, Joint/muscle aches
Participant 35	female	H2	50	66.4	162	32.7	23	2	NSAID-s	Fatigue, Fever, Headache, Joint/muscle aches, Loss of taste/smell
Participant 36	female	H2	39	81.2	175	35.7	30	2		Dyspnea, Fatigue
Participant 37	female	H2	56	95.5	177	40.1	27	2	Antipyretics and analgesics, Isoprinosine	Cognitive impairment, Cough, Dyspnea, Fatigue, Fever, Insomnia
Participant 38	female	H2	25	70	170	18.2	22	2		Fatigue, Fever, Headache, Joint/muscle aches, Loss of taste/smell
Participant 39	female	H2	37	56	172	19	21	1		Fatigue, Headache, Insomnia, Loss of taste/smell
Participant 40	female	pla	51	66.8	170	34	26	1		Dyspnea, Fatigue, Headache, Joint/muscle aches
Participant 41	female	pla	19	59.6	175	21.1	32	2		Cough, Dyspnea, Fatigue
Participant 42	female	pla	32	60.3	160	21.4	22	1		Dyspnea, Fatigue, Headache, Insomnia
Participant 43	female	pla	34	63	175	20.5	21	2		Dyspnea, Fever, Headache, Joint/muscle aches
Participant 44	female	pla	54	68	182	17.5	26	1		Anxiety, Fatigue, Headache, Insomnia, Sore throat
Participant 45	female	pla	39	60.3	164	25.9	22	2	NSAID-s	Dyspnea, Fatigue, Fever, Insomnia, Joint/muscle aches
Participant 46	female	pla	46	73.6	175	25.7	26	1	Antipyretics and analgesics	Dyspnea, Fatigue, Fever, Insomnia
Participant 47	female	pla	23	61	169	10.5	32	1		Dyspnea, Fever, Joint/muscle aches
Participant 48	female	pla	51	70.9	167	30.3	31	1		Fatigue, Insomnia, Joint/muscle aches
Participant 49	female	pla	36	55.1	164	18.5	21	2	NSAID-s, Supplements	Cough, Dyspnea, Fever, Headache, Loss of taste/smell
Participant 50	female	pla	24	49	159	22.4	28	1		Dyspnea, Fatigue

## Sheet: Sheet2
Participant	Test	VC	VC	FEV1	FEV1	SpO2rest	Dyspnea	6MWD	6MWD	SpO2walk	RPE
		(L)	(%)	(L)	(%)	(%)	(points)	(m)	(%)	(%)	(points)
Participant 1	1	5.58	112	4.27	115	97	1	664	112	94	14
Participant 1	2	5.65	113	4.35	117	97	0	707	120	98	14
Participant 2	1	4.88	89	4.02	97	98	1	723	119	96	15
Participant 2	2	5.23	96	4.36	105	98	0	753	124	97	12
Participant 3	1	4.13	91	3.32	97	98	2	616	104	96	12
Participant 3	2	4.49	99	3.17	93	98	1	682	115	95	9
Participant 4	1	5.51	94	5.09	110	98	2	799	118	92	13
Participant 4	2	5.81	100	5.66	122	98	1	787	116	94	13
Participant 5	1	4.79	94	3.84	101	97	2	634	107	94	11
Participant 5	2	5.12	101	4.44	117	97	0	689	117	95	11
Participant 6	1	6.71	133	6.01	144	99	2	765	113	96	14
Participant 6	2	6.92	137	5.97	143	99	1	844	125	96	12
Participant 7	1	5.81	106	5.32	121	99	2	743	110	91	13
Participant 7	2	6.51	120	5.21	119	97	0	871	129	93	12
Participant 8	1	3.78	84	3.21	92	97	2	582	93	90	14
Participant 8	2	3.86	86	3.38	97	98	0	674	107	97	8
Participant 9	1	3.9	86	2.4	70	97	0	581	98	97	8
Participant 9	2	3.92	87	2.32	67	97	1	709	120	97	14
Participant 10	1	5.18	95	4.4	100	97	1	762	113	92	12
Participant 10	2	5.11	93	4.24	96	98	1	797	118	96	11
Participant 11	1	4.14	97	3.8	119	96	1	665	113	94	13
Participant 11	2	3.62	84	3.26	101	97	1	691	117	95	12
Participant 12	1	6.31	103	5.4	112	97	1	684	103	95	11
Participant 12	2	6.41	105	5.45	113	98	0	723	109	96	9
Participant 13	1	3.15	76	2.73	88	97	1	612	104	95	11
Participant 13	2	3.06	74	2.55	82	98	1	698	118	94	12
Participant 14	1	4.12	75	3.41	81	98	1	562	90	91	11
Participant 14	2	4.27	77	3.4	81	99	0	684	109	91	16
Participant 15	1	6	112	4.78	119	97	1	578	95	94	10
Participant 15	2	6.65	125	5.49	137	97	0	696	115	96	9
Participant 16	1	4.74	100	3.74	96	98	1	770	114	98	13
Participant 16	2	5.09	108	3.75	96	98	0	781	115	97	8
Participant 17	1	5.8	94	4.91	103	98	1	726	116	98	13
Participant 17	2	6.24	102	5.07	106	98	0	736	117	98	13
Participant 18	1	5.07	132	4.37	152	98	1	666	113	95	9
Participant 18	2	5.01	130	4.01	140	98	0	707	120	95	10
Participant 19	1	5.67	102	4.34	99	97	1	696	104	93	9
Participant 19	2	5.44	98	4.22	96	98	0	738	110	94	12
Participant 20	1	5	91	4.62	104	98	0	720	106	93	11
Participant 20	2	4.99	91	4.58	103	98	0	741	109	95	9
Participant 21	1	4.33	100	3.63	104	98	1	636	101	97	9
Participant 21	2	4.1	95	3.55	102	99	0	684	109	97	7
Participant 22	1	4.13	93	3.77	107	98	2	688	110	98	12
Participant 22	2	4	90	3.64	103	98	1	719	115	98	12
Participant 23	1	5.01	91	4.38	102	97	2	721	115	97	13
Participant 23	2	5.04	92	4.23	98	98	1	662	106	97	11
Participant 24	1	5.85	112	4.32	105	97	2	679	108	95	12
Participant 24	2	5.74	110	3.89	95	97	1	682	109	92	11
Participant 25	1	5.26	100	4.77	112	98	1	671	101	90	13
Participant 25	2	5.26	100	4.6	109	98	1	702	106	94	13
Participant 26	1	4.68	84	4.5	100	98	2	674	102	94	13
Participant 26	2	4.62	83	4.1	91	98	1	708	107	94	12
Participant 27	1	5.86	100	5.1	107	99	2	703	104	89	11
Participant 27	2	5.87	99	5.01	105	99	1	744	110	95	8
Participant 28	1	6.49	104	5.45	109	99	1	713	108	93	15
Participant 28	2	6.36	102	5.42	109	99	0	718	108	97	10
Participant 29	1	4.76	94	3.74	94	99	1	660	105	98	12
Participant 29	2	5.24	104	4.36	109	99	0	675	108	95	13
Participant 30	1	2.83	117	2.31	112	98	1	621	118	96	9
Participant 30	2	2.85	118	2.29	111	98	0	623	119	98	8
Participant 31	1	3.77	107	3.53	115	98	2	699	116	95	13
Participant 31	2	4.2	119	3.59	117	98	0	760	126	97	10
Participant 32	1	3.08	94	2.48	87	98	2	559	93	97	12
Participant 32	2	3.49	106	2.89	102	98	0	684	114	93	13
Participant 33	1	4.71	111	3.51	95	99	2	656	106	89	13
Participant 33	2	4.89	116	3.85	104	99	0	718	116	99	11
Participant 34	1	2.67	100	2.34	103	99	1	556	106	96	11
Participant 34	2	2.82	105	2.58	114	98	1	602	115	98	13
Participant 35	1	3.51	121	2.96	119	98	1	687	121	92	13
Participant 35	2	3.56	123	2.86	115	99	1	752	133	94	12
Participant 36	1	4.41	117	3.79	117	99	1	666	111	97	10
Participant 36	2	4.46	118	3.76	116	99	1	721	120	97	9
Participant 37	1	2.96	86	1.73	58	98	1	654	125	97	10
Participant 37	2	3.24	94	1.89	64	98	1	720	137	97	9
Participant 38	1	4.4	112	3.71	108	99	1	688	111	94	12
Participant 38	2	4.63	118	4.12	121	99	1	729	117	95	12
Participant 39	1	3.73	100	3.06	95	97	0	754	126	93	11
Participant 39	2	3.81	102	3.06	95	98	0	852	142	96	13
Participant 40	1	2.96	91	2.81	101	98	1	608	107	95	12
Participant 40	2	3.04	94	2.73	98	98	1	586	103	97	9
Participant 41	1	4.91	120	4.11	119	97	2	720	116	94	11
Participant 41	2	4.62	113	3.72	108	97	2	709	114	94	12
Participant 42	1	3.59	109	3.03	106	99	2	690	114	92	13
Participant 42	2	3.79	115	3.26	114	99	1	728	121	94	11
Participant 43	1	4	102	3.13	92	98	2	667	111	88	14
Participant 43	2	4.29	110	3.49	103	98	1	663	110	96	11
Participant 44	1	4.36	116	3.1	98	97	1	688	131	99	11
Participant 44	2	4.29	115	3.15	99	99	0	684	130	99	11
Participant 45	1	3.41	104	2.83	99	98	2	630	105	99	15
Participant 45	2	3.26	100	2.74	97	97	2	590	98	98	17
Participant 46	1	4.6	127	3.81	122	96	2	687	121	87	10
Participant 46	2	4.21	116	3.27	105	98	2	653	115	93	11
Participant 47	1	4.08	105	3.47	102	99	1	673	108	97	11
Participant 47	2	4.2	108	3.75	110	99	1	703	113	97	8
Participant 48	1	3.61	116	2.74	103	99	2	680	120	96	11
Participant 48	2	3.67	118	2.64	99	99	0	671	118	97	12
Participant 49	1	3.77	112	3.33	114	98	1	735	123	97	15
Participant 49	2	3.51	104	3.06	105	98	0	713	119	97	11
Participant 50	1	3.1	91	2.66	89	99	1	661	106	98	11
Participant 50	2	3.28	96	2.61	87	98	0	689	111	98	10

## Sheet: Sheet3
Participant	Day	Fatigue	Sleep quality	Muscle soreness	Dyspnea
Participant 1	1	2	3	2	1
	2	3	2	1	1
	3	3	1	2	1
	4	2	2	1	1
	5	2	3	2	1
	6	2	2	2	1
	7	2	3	2	1
	8	2	2	2	1
	9	2	1	2	1
	10	2	1	1	1
	11	2	2	2	1
	12	2	1	2	1
	13	2	1	2	1
	14	2	2	2	1
Participant 2	1	4	3	3	2
	2	4	2	3	2
	3	3	2	3	2
	4	3	1	3	1
	5	3	2	2	1
	6	2	2	2	1
	7	2	3	2	1
	8	3	2	1	1
	9	1	2	1	1
	10	0	2	1	0
	11	0	1	1	0
	12	1	3	1	0
	13	0	0	0	0
	14	0	0	0	0
Participant 3	1	3	2	1	2
	2	2	1	1	2
	3	2	1	1	1
	4	2	1	1	1
	5	2	1	1	1
	6	3	1	1	1
	7	1	1	1	1
	8	1	1	1	1
	9	1	1	1	1
	10	1	1	1	0
	11	1	1	1	0
	12	1	1	1	0
	13	1	1	1	0
	14	1	1	1	0
Participant 4	1	4	1	3	1
	2	3	3	1	1
	3	3	2	1	2
	4	3	1	2	1
	5	3	2	2	2
	6	1	2	3	2
	7	1	1	3	2
	8	1	0	2	1
	9	1	1	3	0
	10	2	1	2	2
	11	2	1	2	0
	12	2	1	1	1
	13	2	1	1	0
	14	2	0	2	0
Participant 5	1	3	3	1	1
	2	3	3	1	1
	3	3	3	1	1
	4	2	3	1	1
	5	2	3	1	0
	6	3	3	1	0
	7	2	2	1	0
	8	2	3	1	0
	9	2	2	1	0
	10	2	1	1	0
	11	2	2	1	0
	12	2	3	1	0
	13	3	2	1	0
	14	2	2	1	1
Participant 6	1	4	4	1	1
	2	3	2	1	1
	3	3	1	1	1
	4	3	1	2	1
	5	4	4	1	1
	6	3	2	2	1
	7	3	2	1	1
	8	2	1	1	1
	9	2	1	2	1
	10	2	1	1	1
	11	1	1	2	1
	12	1	0	1	1
	13	2	1	2	1
	14	2	1	1	1
Participant 7	1	2	1	0	1
	2	3	0	3	2
	3	2	2	2	1
	4	2	1	2	1
	5	2	2	3	1
	6	3	0	3	0
	7	2	1	2	0
	8	1	2	1	0
	9	1	2	1	0
	10	1	2	0	0
	11	1	2	0	0
	12	2	1	2	1
	13	2	0	1	1
	14	0	1	0	0
Participant 8	1	4	4	3	3
	2	4	4	3	3
	3	4	4	3	2
	4	3	4	3	2
	5	3	4	2	2
	6	3	3	2	2
	7	3	3	2	1
	8	3	3	2	1
	9	3	2	1	1
	10	2	2	1	0
	11	2	1	1	0
	12	2	1	1	0
	13	2	1	1	0
	14	2	1	1	0
Participant 9	1	1	4	1	1
	2	1	4	1	1
	3	1	4	1	1
	4	1	4	2	1
	5	1	4	1	1
	6	2	3	2	1
	7	2	4	1	1
	8	3	3	2	1
	9	3	2	1	1
	10	2	1	2	0
	11	2	1	2	0
	12	3	1	1	0
	13	3	1	1	0
	14	3	1	1	0
Participant 10	1	3	0	3	0
	2	2	0	2	0
	3	1	0	2	0
	4	2	1	2	0
	5	1	0	3	0
	6	0	0	2	0
	7	0	0	1	0
	8	0	0	1	0
	9	0	0	2	0
	10	0	1	1	0
	11	1	0	1	0
	12	0	0	1	0
	13	0	0	1	0
	14	0	0	1	0
Participant 11	1	4	3	3	2
	2	3	3	3	2
	3	3	3	3	1
	4	3	2	2	1
	5	3	1	2	1
	6	3	1	2	1
	7	2	1	2	1
	8	2	1	2	1
	9	2	1	2	1
	10	2	1	2	1
	11	2	1	2	1
	12	2	1	1	1
	13	2	1	1	1
	14	1	1	1	1
Participant 12	1	3	1	2	0
	2	2	1	2	0
	3	3	2	3	0
	4	2	0	3	0
	5	1	1	1	0
	6	2	1	2	0
	7	3	1	2	0
	8	1	1	1	0
	9	1	1	1	0
	10	3	3	3	0
	11	3	1	2	0
	12	1	1	1	0
	13	1	1	1	0
	14	2	1	2	0
Participant 13	1	2	4	1	0
	2	2	4	1	0
	3	2	3	1	0
	4	2	3	1	0
	5	2	3	1	0
	6	2	3	1	0
	7	2	3	1	0
	8	2	3	1	0
	9	2	3	1	0
	10	2	3	1	0
	11	2	3	1	0
	12	2	3	1	0
	13	1	3	1	0
	14	2	3	1	0
Participant 14	1	1	0	1	0
	2	3	1	3	0
	3	1	1	1	0
	4	1	1	1	0
	5	0	0	1	0
	6	0	0	1	0
	7	0	0	0	0
	8	0	0	0	0
	9	1	0	1	0
	10	1	0	0	0
	11	0	0	0	0
	12	0	0	0	0
	13	0	0	0	0
	14	0	0	0	0
Participant 15	1	3	2	2	1
	2	3	3	2	1
	3	3	2	2	1
	4	3	1	2	1
	5	3	2	2	1
	6	3	2	2	1
	7	3	1	2	1
	8	3	2	2	1
	9	3	2	2	1
	10	3	2	2	1
	11	3	2	2	1
	12	2	2	2	1
	13	2	2	2	1
	14	2	2	2	1
Participant 16	1	1	1	1	1
	2	2	1	1	1
	3	2	0	1	0
	4	0	1	0	1
	5	1	0	1	0
	6	1	0	1	0
	7	2	0	0	0
	8	2	1	1	0
	9	0	0	0	0
	10	2	0	0	0
	11	2	0	1	0
	12	1	0	1	0
	13	2	0	0	1
	14	1	1	1	0
Participant 17	1	3	1	3	1
	2	3	1	3	1
	3	3	1	3	1
	4	3	1	3	1
	5	4	1	2	2
	6	3	1	2	2
	7	3	1	2	2
	8	2	1	2	2
	9	2	2	3	2
	10	3	2	3	2
	11	3	1	3	2
	12	2	1	2	2
	13	2	1	2	2
	14	1	1	2	2
Participant 18	1	3	3	2	1
	2	4	3	3	1
	3	1	2	1	1
	4	1	3	1	1
	5	0	1	1	1
	6	0	1	0	1
	7	0	1	0	1
	8	3	3	3	0
	9	1	1	0	0
	10	0	1	0	0
	11	3	3	3	0
	12	0	3	3	0
	13	3	3	3	0
	14	3	3	3	0
Participant 19	1	4	3	2	1
	2	3	3	2	1
	3	3	3	1	1
	4	3	2	2	0
	5	2	2	1	1
	6	2	2	2	1
	7	2	2	2	0
	8	1	3	1	1
	9	2	3	1	0
	10	1	2	1	0
	11	3	2	2	0
	12	3	2	1	0
	13	2	3	1	0
	14	2	2	1	0
Participant 20	1	1	2	1	0
	2	2	1	2	1
	3	0	1	1	0
	4	0	1	3	1
	5	0	0	2	1
	6	0	0	1	1
	7	1	1	1	1
	8	2	1	1	1
	9	2	1	0	0
	10	0	0	0	0
	11	0	0	0	0
	12	0	0	1	0
	13	0	0	2	0
	14	1	1	2	0
Participant 21	1	3	2	0	1
	2	3	2	0	1
	3	2	2	0	0
	4	2	1	0	0
	5	1	1	0	0
	6	3	1	0	0
	7	3	0	3	0
	8	1	1	2	0
	9	1	1	1	0
	10	0	1	1	0
	11	1	0	2	0
	12	2	0	2	0
	13	3	0	1	0
	14	2	1	0	0
Participant 22	1	3	4	1	0
	2	3	3	2	0
	3	3	1	1	0
	4	2	2	1	0
	5	3	1	2	0
	6	2	2	1	0
	7	2	2	1	0
	8	2	1	1	0
	9	3	2	1	0
	10	3	1	2	0
	11	4	3	1	0
	12	3	2	1	0
	13	3	2	1	0
	14	3	2	1	0
Participant 23	1	3	3	2	1
	2	2	4	1	2
	3	1	4	1	2
	4	1	4	1	2
	5	1	4	3	2
	6	1	3	3	2
	7	1	3	3	2
	8	2	3	3	1
	9	2	3	3	1
	10	3	4	3	1
	11	2	3	0	1
	12	2	3	1	1
	13	1	2	1	1
	14	0	2	0	1
Participant 24	1	3	2	1	1
	2	2	1	1	1
	3	2	0	1	1
	4	1	0	1	1
	5	1	0	1	1
	6	2	1	1	1
	7	2	1	1	1
	8	2	1	1	1
	9	2	1	1	1
	10	2	1	1	2
	11	3	1	1	2
	12	2	1	1	1
	13	2	1	1	1
	14	3	1	1	1
Participant 25	1	2	1	1	0
	2	1	1	1	0
	3	2	1	2	0
	4	2	1	2	0
	5	2	2	2	0
	6	1	1	1	0
	7	2	1	2	0
	8	1	0	2	0
	9	1	3	2	0
	10	2	1	2	0
	11	2	1	2	0
	12	2	1	1	0
	13	3	1	3	0
	14	2	2	2	0
Participant 26	1	2	1	2	1
	2	2	1	1	1
	3	1	0	1	1
	4	1	0	0	0
	5	1	1	1	1
	6	2	0	2	1
	7	1	0	1	0
	8	1	0	0	1
	9	1	1	1	0
	10	1	0	1	0
	11	0	0	0	0
	12	0	2	1	0
	13	1	1	1	0
	14	1	1	1	0
Participant 27	1	4	3	2	1
	2	3	3	2	0
	3	3	2	2	1
	4	3	3	2	1
	5	3	2	2	0
	6	3	2	2	0
	7	2	2	2	1
	8	2	2	2	0
	9	3	3	1	0
	10	2	2	2	0
	11	1	2	1	0
	12	2	2	1	0
	13	1	2	2	0
	14	1	2	1	0
Participant 28	1	4	3	2	1
	2	2	1	1	0
	3	1	0	1	0
	4	1	0	1	0
	5	2	3	1	0
	6	1	1	1	0
	7	2	1	2	0
	8	2	1	2	0
	9	2	1	1	0
	10	2	2	0	0
	11	2	1	0	0
	12	2	3	2	0
	13	1	1	1	0
	14	1	0	1	0
Participant 29	1	4	3	3	1
	2	4	3	2	1
	3	3	4	2	1
	4	2	3	2	1
	5	3	4	2	1
	6	2	3	1	1
	7	1	1	2	1
	8	3	3	2	0
	9	2	2	2	0
	10	1	1	1	0
	11	1	2	2	0
	12	0	0	1	0
	13	2	1	2	0
	14	1	1	2	0
Participant 30	1	3	2	1	0
	2	2	1	1	0
	3	2	1	1	0
	4	2	1	1	0
	5	2	1	1	0
	6	2	1	1	0
	7	3	1	1	0
	8	2	1	1	0
	9	3	1	1	0
	10	3	1	1	0
	11	2	1	1	0
	12	2	1	1	0
	13	2	1	1	0
	14	2	1	1	0
Participant 31	1	3	3	1	1
	2	3	3	1	1
	3	2	1	1	1
	4	2	3	1	1
	5	2	1	1	1
	6	1	1	1	1
	7	1	1	1	1
	8	1	1	1	0
	9	1	1	1	0
	10	2	3	2	0
	11	1	1	2	0
	12	0	1	1	0
	13	0	1	1	0
	14	0	1	1	0
Participant 32	1	4	2	1	1
	2	4	2	1	1
	3	4	2	1	1
	4	3	2	2	1
	5	3	4	2	1
	6	3	4	2	1
	7	3	4	2	1
	8	3	2	1	1
	9	3	2	1	1
	10	2	2	2	0
	11	2	1	2	0
	12	2	1	1	0
	13	2	1	1	0
	14	2	1	1	0
Participant 33	1	3	1	2	1
	2	2	2	2	1
	3	3	3	2	1
	4	2	3	2	1
	5	3	3	3	1
	6	2	3	2	1
	7	2	3	2	1
	8	1	3	2	1
	9	2	3	2	1
	10	1	3	2	1
	11	2	2	1	1
	12	2	2	1	0
	13	1	2	1	0
	14	2	2	1	0
Participant 34	1	3	2	2	2
	2	3	1	3	1
	3	4	3	1	1
	4	3	4	3	2
	5	3	3	2	2
	6	4	2	3	1
	7	3	2	2	1
	8	3	3	2	1
	9	4	3	3	2
	10	4	3	3	2
	11	4	2	2	2
	12	3	2	1	1
	13	3	2	1	1
	14	2	2	1	1
Participant 35	1	2	1	1	1
	2	3	1	1	1
	3	3	1	2	1
	4	3	1	2	1
	5	3	1	1	1
	6	2	1	1	1
	7	2	1	1	1
	8	3	1	1	0
	9	2	1	2	0
	10	2	1	1	0
	11	3	1	1	0
	12	3	1	1	0
	13	3	1	2	0
	14	3	1	2	0
Participant 36	1	3	2	1	0
	2	2	2	1	0
	3	3	3	1	0
	4	3	1	0	0
	5	0	1	0	0
	6	0	0	1	0
	7	0	0	0	0
	8	0	0	0	0
	9	1	0	2	0
	10	0	0	2	0
	11	1	0	0	0
	12	0	2	0	0
	13	0	2	0	0
	14	1	2	0	0
Participant 37	1	2	2	1	1
	2	1	1	1	1
	3	2	3	2	1
	4	1	2	1	1
	5	1	1	1	1
	6	2	3	1	1
	7	2	2	1	1
	8	1	1	1	1
	9	1	2	1	1
	10	2	3	2	1
	11	1	1	1	0
	12	1	1	1	0
	13	1	2	1	0
	14	1	1	1	0
Participant 38	1	2	1	3	0
	2	2	1	3	0
	3	3	1	3	0
	4	3	1	3	0
	5	3	1	3	0
	6	2	1	2	0
	7	2	1	1	0
	8	2	1	1	0
	9	3	1	2	0
	10	2	1	1	0
	11	1	1	1	0
	12	2	1	2	0
	13	2	1	2	0
	14	2	1	2	0
Participant 39	1	2	1	1	0
	2	3	1	1	0
	3	2	1	1	0
	4	1	3	2	0
	5	2	3	2	0
	6	2	1	2	0
	7	1	1	2	0
	8	2	3	3	0
	9	3	3	3	0
	10	4	3	3	0
	11	2	1	2	0
	12	1	1	1	0
	13	1	1	1	0
	14	1	1	1	0
Participant 40	1	2	1	1	0
	2	1	2	1	0
	3	3	2	1	0
	4	2	1	1	0
	5	0	0	1	0
	6	2	1	1	0
	7	1	2	1	0
	8	1	1	1	0
	9	2	1	1	0
	10	2	2	1	0
	11	1	1	1	0
	12	1	0	1	0
	13	0	1	1	0
	14	1	1	1	0
Participant 41	1	3	1	1	0
	2	3	1	1	0
	3	3	1	1	0
	4	2	2	1	0
	5	2	1	1	0
	6	2	2	1	0
	7	2	1	1	0
	8	2	1	1	0
	9	3	2	1	0
	10	3	1	1	0
	11	4	3	1	0
	12	2	2	1	0
	13	3	2	1	0
	14	3	2	1	0
Participant 42	1	2	0	1	1
	2	2	0	1	1
	3	3	0	1	1
	4	3	2	1	2
	5	2	0	2	1
	6	2	2	1	2
	7	3	1	2	1
	8	3	0	1	0
	9	2	0	2	0
	10	3	2	1	0
	11	3	0	1	0
	12	2	0	1	0
	13	2	3	1	0
	14	2	1	0	0
Participant 43	1	4	3	2	2
	2	2	1	1	2
	3	2	1	1	2
	4	2	1	1	1
	5	2	1	1	1
	6	3	1	1	1
	7	3	1	1	1
	8	3	1	2	1
	9	2	1	1	1
	10	2	1	2	1
	11	1	0	1	1
	12	2	1	1	1
	13	3	2	2	1
	14	3	2	2	1
Participant 44	1	3	4	2	0
	2	3	4	2	0
	3	3	4	2	0
	4	3	4	2	0
	5	2	4	1	0
	6	2	4	1	0
	7	2	4	1	0
	8	3	4	1	0
	9	3	4	1	0
	10	3	4	2	0
	11	2	3	2	0
	12	2	3	2	0
	13	2	3	2	0
	14	2	3	2	0
Participant 45	1	3	2	2	2
	2	2	2	2	2
	3	2	2	2	2
	4	2	3	2	2
	5	2	3	2	2
	6	3	3	2	2
	7	3	2	3	1
	8	2	2	3	1
	9	2	2	2	1
	10	2	3	2	2
	11	2	3	2	2
	12	2	2	2	2
	13	2	2	2	2
	14	2	2	2	2
Participant 46	1	2	3	1	0
	2	2	3	1	0
	3	3	1	2	0
	4	3	3	1	0
	5	0	2	1	0
	6	0	1	1	0
	7	1	0	0	0
	8	1	1	0	0
	9	1	0	2	0
	10	1	0	3	0
	11	1	0	1	0
	12	1	0	1	0
	13	3	1	1	0
	14	3	0	1	0
Participant 47	1	2	2	3	2
	2	2	1	1	2
	3	3	0	1	2
	4	2	0	2	3
	5	2	0	1	2
	6	1	0	0	1
	7	0	0	0	0
	8	1	0	0	0
	9	0	0	1	1
	10	2	2	1	1
	11	2	2	1	1
	12	1	0	1	0
	13	1	0	2	1
	14	2	1	2	0
Participant 48	1	2	2	2	1
	2	2	1	3	1
	3	2	2	3	1
	4	1	1	2	1
	5	1	1	1	1
	6	1	1	3	1
	7	3	2	3	1
	8	2	2	3	1
	9	2	1	3	1
	10	2	3	2	1
	11	3	2	2	1
	12	2	2	1	1
	13	1	1	1	1
	14	2	3	1	1
Participant 49	1	4	3	2	1
	2	4	3	2	0
	3	4	2	2	1
	4	3	3	2	1
	5	3	2	2	0
	6	3	2	2	0
	7	2	2	2	1
	8	2	2	2	0
	9	3	3	2	0
	10	2	2	2	0
	11	2	2	1	0
	12	2	2	1	0
	13	1	2	2	0
	14	1	2	1	0
Participant 50	1	3	0	2	0
	2	2	1	3	0
	3	4	1	4	0
	4	1	0	1	0
	5	2	1	1	0
	6	2	1	1	0
	7	3	2	1	0
	8	2	2	2	0
	9	3	1	3	0
	10	1	1	1	0
	11	2	1	1	0
	12	3	2	1	0
	13	4	3	2	1
	14	3	2	2	0
